# Supplementary material for: Pseudo-Tris(heteroleptic) Red Phosphorescent Iridium(III) Complexes Bearing a Dianionic C,N,C′,N′-Tetradentate Ligand
Source: Inorg Chem. 2021 Jul 22;60(15):11347–63. doi: 10.1021/acs.inorgchem.1c01303 (PMC9179949; doi:10.1021/acs.inorgchem.1c01303)
Supplement: Supplementary file 2 — ic1c01303_si_002.xyz [file ic1c01303_si_002.xyz]

54
 Complex 2 S0
 Ir                 0.70983400    0.81014200   -0.41537500
 N                 -0.81303300   -0.50216400    0.09128900
 N                  1.93676300   -0.88763400   -1.02308500
 C                 -0.77948200    2.10678500    0.07261000
 C                 -0.70491600    3.48788100    0.28777500
 H                  0.25620300    3.99134600    0.23203400
 C                 -1.84532600    4.23844500    0.58604700
 H                 -1.75731400    5.30860900    0.75491200
 C                 -3.09025400    3.61419300    0.69277900
 H                 -3.97227500    4.18889100    0.95848800
 C                 -3.19764100    2.24258400    0.48012500
 H                 -4.15880000    1.76753300    0.62675200
 C                 -2.06324100    1.48198500    0.14170800
 C                 -2.05510000    0.01497200    0.02578500
 C                 -3.16368600   -0.88981200   -0.05872800
 C                 -4.46916400   -0.51428000   -0.47464200
 H                 -4.65993300    0.49963900   -0.79954800
 C                 -5.48080300   -1.44812800   -0.54040600
 H                 -6.46722100   -1.14909600   -0.88073000
 C                 -5.23943500   -2.79561600   -0.18685700
 H                 -6.04979500   -3.51712300   -0.23109900
 C                 -3.97494400   -3.20009500    0.17960200
 H                 -3.77258100   -4.24020900    0.41775700
 C                 -2.90530000   -2.26984300    0.22577700
 C                 -1.58724700   -2.68007500    0.56107500
 H                 -1.42858800   -3.70138000    0.87828000
 C                 -0.54853100   -1.78818800    0.46410000
 C                  0.91328900   -2.07980900    0.89135200
 C                  0.96625100   -3.46505100    1.55516600
 H                  1.97979300   -3.70489900    1.88017900
 H                  0.31310100   -3.49481100    2.42892000
 H                  0.64108700   -4.24656100    0.86621400
 C                  1.84058200   -2.05230500   -0.34542400
 C                  2.57433000   -3.16516500   -0.77008500
 H                  2.50479100   -4.10483900   -0.24184200
 C                  3.40622300   -3.07032300   -1.88201200
 H                  3.97866500   -3.93370500   -2.20614400
 C                  3.48965000   -1.86146000   -2.56730200
 H                  4.12082200   -1.73744100   -3.43977900
 C                  2.73147100   -0.79596100   -2.10781600
 H                  2.73614900    0.16064600   -2.61458400
 C                  1.36757600   -0.95780500    1.88190200
 C                  1.33911100    0.40282000    1.48927600
 C                  1.73197800    1.38677200    2.40822500
 H                  1.68963400    2.43270700    2.11768000
 C                  2.16428600    1.05179900    3.69231300
 H                  2.46430400    1.83324800    4.38564400
 C                  2.20328900   -0.28739600    4.07514700
 H                  2.53603700   -0.56804100    5.07037800
 C                  1.80553800   -1.27860100    3.17636900
 H                  1.84091200   -2.30840500    3.50925600
 Cl                -0.13894000    0.89441800   -2.80312300
 C                  2.00499700    2.10882900   -0.71869500
 O                  2.80533200    2.93044700   -0.87052500
54
 Complex 3 T1
 Ir                 0.74752400    0.78947100   -0.42503600
 N                 -0.77891400   -0.50761300   -0.00226200
 N                  1.91879500   -0.94524400   -1.02216600
 C                 -0.71110000    2.10382900    0.11260200
 C                 -0.61306700    3.47405000    0.35251800
 H                  0.35765700    3.95982400    0.30212800
 C                 -1.74061400    4.25082900    0.64863600
 H                 -1.63268200    5.31793100    0.82177300
 C                 -3.01097900    3.65003400    0.73290300
 H                 -3.87801300    4.25131800    0.99090400
 C                 -3.15863900    2.29421400    0.51126900
 H                 -4.13270300    1.83464100    0.63100500
 C                 -2.02967500    1.48807200    0.17785100
 C                 -2.08342100    0.08991300   -0.04148800
 C                 -3.22139100   -0.80108500   -0.14061000
 C                 -4.47950400   -0.43523500   -0.62403200
 H                 -4.63564300    0.55835400   -1.02685600
 C                 -5.54585900   -1.35663400   -0.62586100
 H                 -6.51556500   -1.04057700   -0.99841400
 C                 -5.36366200   -2.65502700   -0.16480200
 H                 -6.18894200   -3.35976800   -0.16049200
 C                 -4.09820100   -3.05432300    0.28581600
 H                 -3.93788700   -4.06911600    0.63902900
 C                 -3.02016600   -2.15408900    0.28903700
 C                 -1.71326600   -2.55898100    0.70594900
 H                 -1.58154000   -3.55946300    1.09245600
 C                 -0.59578500   -1.71176200    0.50585600
 C                  0.85292400   -2.09373800    0.90620400
 C                  0.85589200   -3.47796900    1.57263200
 H                  1.86520200   -3.76171000    1.87455100
 H                  0.22555600   -3.47691600    2.46342700
 H                  0.47825700   -4.24552500    0.89418900
 C                  1.76048900   -2.10700700   -0.34896600
 C                  2.42310100   -3.25792800   -0.78752100
 H                  2.30008700   -4.19707900   -0.26812700
 C                  3.25634300   -3.20271000   -1.90176200
 H                  3.77408000   -4.09624200   -2.23601400
 C                  3.41271600   -1.99459000   -2.57462200
 H                  4.05011800   -1.90043600   -3.44631400
 C                  2.71748000   -0.89029600   -2.10605600
 H                  2.77559300    0.06855200   -2.60555100
 C                  1.35840000   -0.98673600    1.88586300
 C                  1.35788200    0.37038500    1.48583000
 C                  1.77998700    1.34722200    2.39993800
 H                  1.75984400    2.39351800    2.10867200
 C                  2.21460200    1.00545500    3.68130000
 H                  2.53635800    1.78201700    4.37035900
 C                  2.22970600   -0.33344900    4.06766500
 H                  2.56595600   -0.61832200    5.06048900
 C                  1.80164500   -1.31772800    3.17566100
 H                  1.81754900   -2.34788200    3.50934500
 Cl                -0.05682500    0.96364300   -2.83210300
 C                  2.07537100    2.07029900   -0.70231100
 O                  2.89462200    2.87194700   -0.85612600
65
 Complex 5 S0
 Ir                -0.73292600   -0.26746400    0.08351000
 N                  1.18313300    0.27292400   -0.01351200
 N                 -1.36065000    1.46561000   -1.03830100
 O                 -2.69655500   -0.89270000    0.28121100
 O                 -0.62046000   -1.35231200   -1.79783100
 C                  0.11441600   -1.87563600    0.92642800
 C                 -0.49136800   -2.92975000    1.62630500
 H                 -1.56244100   -2.89217600    1.80893900
 C                  0.25522200   -4.01368400    2.09221700
 H                 -0.23550400   -4.82118400    2.63075100
 C                  1.63962500   -4.05439800    1.88741500
 H                  2.22698000   -4.87954600    2.27973800
 C                  2.27415600   -3.02266200    1.20024600
 H                  3.35257600   -3.04919400    1.11025600
 C                  1.52563300   -1.94336200    0.69078300
 C                  2.09031600   -0.73064400    0.07376600
 C                  3.43529800   -0.46998100   -0.35150100
 C                  4.39144900   -1.48114700   -0.63886900
 H                  4.10470900   -2.52261100   -0.59022600
 C                  5.66513400   -1.15212500   -1.05203500
 H                  6.37467500   -1.94042400   -1.28424000
 C                  6.04887100    0.20105700   -1.19397000
 H                  7.05929000    0.44569400   -1.50773600
 C                  5.13315300    1.20416300   -0.96517600
 H                  5.40612300    2.24660100   -1.10380000
 C                  3.80751800    0.89627600   -0.56460100
 C                  2.84417000    1.91960500   -0.36160200
 H                  3.16648100    2.94951100   -0.42740000
 C                  1.53574900    1.59509600   -0.10264100
 C                  0.42268700    2.62598300    0.22761500
 C                  1.05212300    4.02458700    0.32296600
 H                  0.29730600    4.77436800    0.56516400
 H                  1.81420000    4.04728800    1.10390400
 H                  1.52264000    4.31646600   -0.61829900
 C                 -0.66885200    2.61581600   -0.87286700
 C                 -0.97416500    3.72924200   -1.66229500
 H                 -0.42991700    4.65560000   -1.54486900
 C                 -1.99140400    3.65312100   -2.61168900
 H                 -2.22910700    4.51859200   -3.22241800
 C                 -2.69289100    2.45998200   -2.76370200
 H                 -3.49316300    2.35452100   -3.48774700
 C                 -2.34234300    1.38780500   -1.95525200
 H                 -2.84627800    0.43142800   -2.03286000
 C                 -0.24676400    2.21303400    1.57979700
 C                 -0.82375900    0.92146900    1.70048200
 C                 -1.44377700    0.57448200    2.91264500
 H                 -1.88445700   -0.41449900    3.00886400
 C                 -1.50278100    1.46672100    3.98465100
 H                 -1.98768400    1.17350500    4.91304500
 C                 -0.93124600    2.73383600    3.86017000
 H                 -0.96529200    3.43865400    4.68656300
 C                 -0.30951600    3.10137400    2.66410100
 H                  0.12057000    4.09422100    2.59888200
 C                 -3.28525100   -1.76565400   -0.45278200
 C                 -4.67898500   -2.11342700    0.01414900
 H                 -5.29063100   -1.20516900    0.04482000
 H                 -5.16649500   -2.85156300   -0.62555100
 H                 -4.63031100   -2.50252500    1.03706700
 C                 -2.77388100   -2.38379200   -1.60581400
 H                 -3.42561300   -3.09513000   -2.09855400
 C                 -1.52355700   -2.14606100   -2.21855000
 C                 -1.19269700   -2.86903400   -3.50488400
 H                 -0.26885400   -3.44121000   -3.36710600
 H                 -1.98687600   -3.54475800   -3.82901900
 H                 -1.00256200   -2.13516900   -4.29582200
65  
 Complex 5 T1
 Ir                -0.72819200   -0.25275000    0.05056100
 N                  1.13387800    0.30826000   -0.04759500
 N                 -1.32755200    1.49165400   -1.08386100
 O                 -2.68555100   -0.87669200    0.24807500
 O                 -0.62790300   -1.38813100   -1.80628600
 C                  0.10408700   -1.85548600    0.94014600
 C                 -0.51983800   -2.93420300    1.56631100
 H                 -1.60063400   -2.92620100    1.68282400
 C                  0.22154100   -4.01682200    2.06108300
 H                 -0.28325900   -4.84216000    2.55637100
 C                  1.62180700   -4.02489700    1.93713900
 H                  2.19573100   -4.85138500    2.34751400
 C                  2.28230900   -2.97678500    1.31439400
 H                  3.36545000   -2.97840900    1.27154300
 C                  1.54605700   -1.88194000    0.78139600
 C                  2.09961800   -0.75359700    0.11272500
 C                  3.44316500   -0.49590300   -0.34795900
 C                  4.38009700   -1.49337200   -0.66919000
 H                  4.08604300   -2.53571500   -0.64350600
 C                  5.68372200   -1.15785100   -1.06065100
 H                  6.38800300   -1.94990600   -1.29808900
 C                  6.07069600    0.17566600   -1.15351900
 H                  7.08219600    0.43684500   -1.44939700
 C                  5.13951800    1.18701200   -0.87313600
 H                  5.42989500    2.23146500   -0.95274900
 C                  3.83267700    0.87513000   -0.48609100
 C                  2.85782800    1.91124200   -0.21684100
 H                  3.19545100    2.93823300   -0.22744200
 C                  1.52242400    1.60454500   -0.03267800
 C                  0.41297300    2.65305900    0.24798900
 C                  1.04230000    4.04831300    0.36519100
 H                  0.28252100    4.80354200    0.57354300
 H                  1.77049500    4.06983200    1.17788000
 H                  1.55394500    4.33202600   -0.55704500
 C                 -0.64144900    2.64127800   -0.88982800
 C                 -0.92635100    3.75660300   -1.68378000
 H                 -0.38757400    4.68341900   -1.54673800
 C                 -1.91569500    3.68122300   -2.66233300
 H                 -2.13711800    4.54877700   -3.27617100
 C                 -2.61180800    2.48832200   -2.84074500
 H                 -3.39044700    2.38585600   -3.58824100
 C                 -2.28101400    1.41269900   -2.02902600
 H                 -2.77839200    0.45382800   -2.12350000
 C                 -0.29952600    2.23501600    1.57035300
 C                 -0.84858100    0.93370000    1.67284300
 C                 -1.48618900    0.55475700    2.86408000
 H                 -1.90152600   -0.44599700    2.94392100
 C                 -1.59909300    1.44159000    3.93644900
 H                 -2.09887000    1.12984600    4.85038100
 C                 -1.06226500    2.72509200    3.83085400
 H                 -1.13994700    3.42458600    4.65858500
 C                 -0.41660900    3.11581200    2.65519100
 H                 -0.00856200    4.11867700    2.60415800
 C                 -3.27032300   -1.79571500   -0.43837100
 C                 -4.65337200   -2.13616300    0.05790900
 H                 -5.26923600   -1.23051200    0.07032100
 H                 -5.14459300   -2.89640500   -0.55201700
 H                 -4.58691400   -2.49350300    1.09154900
 C                 -2.75596600   -2.45688300   -1.56139000
 H                 -3.39638500   -3.20081200   -2.01910900
 C                 -1.50912400   -2.22504000   -2.18628900
 C                 -1.15701000   -3.00877000   -3.42856400
 H                 -0.25275400   -3.59599800   -3.23415200
 H                 -1.95675800   -3.68017700   -3.74728600
 H                 -0.92223500   -2.31460700   -4.24243400
71
 Complex 6a S0
 Ir                -0.61942000    0.07223900    0.18178100
 N                  1.46795400    0.14675200    0.06728000
 C                 -0.09706800   -1.43670500    1.42096500
 N                 -0.77914900    1.59754000   -1.33779400
 N                 -0.97269900   -1.46484000   -1.30327800
 C                 -2.64064800   -0.19432900    0.33220900
 C                 -0.90346200   -2.15642800    2.32024500
 H                 -1.94678200   -1.87308400    2.42769200
 C                 -0.39827700   -3.21243800    3.08033100
 H                 -1.05021600   -3.74530700    3.76892300
 C                  0.95031900   -3.57083800    2.97862600
 H                  1.35664400   -4.36700000    3.59570000
 C                  1.78279700   -2.88310700    2.10048800
 H                  2.83626200   -3.13249600    2.08623000
 C                  1.27575500   -1.84150400    1.29774900
 C                  2.11036500   -0.97580500    0.44169400
 C                  3.47536700   -1.15046800    0.02735400
 C                  4.16359000   -2.39371600    0.03250900
 H                  3.64406400   -3.29451900    0.32958100
 C                  5.46951100   -2.48145400   -0.40154200
 H                  5.97117100   -3.44432900   -0.40578100
 C                  6.15436000   -1.33155100   -0.85682700
 H                  7.18726300   -1.41218000   -1.18243400
 C                  5.50267600   -0.11973100   -0.91680000
 H                  6.00891300    0.76302900   -1.29751200
 C                  4.14911300   -0.00319500   -0.50602900
 C                  3.45553500    1.23306200   -0.60361300
 H                  4.01021000    2.11183500   -0.90332300
 C                  2.10920300    1.28198900   -0.33061400
 C                  1.25333000    2.58011400   -0.30298400
 C                  2.18597000    3.78494600   -0.51245300
 H                  2.70666600    3.72540400   -1.47016300
 H                  2.93956700    3.82378700    0.27589200
 H                  1.62524500    4.72114400   -0.49441200
 C                  0.53602100    2.65399800    1.08825700
 C                  0.75157300    3.74760900    1.94258200
 H                  1.38210300    4.57564800    1.64170300
 C                  0.17092000    3.80147600    3.21161000
 H                  0.35736400    4.65862700    3.85317700
 C                 -0.62862300    2.74530400    3.64823400
 H                 -1.06840000    2.76356400    4.64300100
 C                 -0.86039000    1.66208600    2.79951300
 H                 -1.48084800    0.83983000    3.14650200
 C                 -0.31869600    1.59374300    1.50176000
 C                  0.18773900    2.54265400   -1.42433000
 C                  0.18982900    3.43979400   -2.49943300
 H                  0.95804900    4.19479800   -2.58414800
 C                 -0.80137600    3.37200700   -3.47489900
 H                 -0.79583900    4.07082500   -4.30570500
 C                 -1.79307500    2.40165700   -3.36272200
 H                 -2.59220400    2.31012400   -4.09006100
 C                 -1.74282700    1.53713000   -2.27979400
 H                 -2.49151700    0.76699600   -2.14213800
 C                 -3.56609700    0.53978200    1.10190600
 H                 -3.21419600    1.38661100    1.68252000
 C                 -4.92199000    0.21094100    1.15185700
 H                 -5.59819100    0.80247500    1.76541600
 C                 -5.41799800   -0.87356100    0.41820100
 H                 -6.47141100   -1.13497400    0.46194000
 C                 -4.54744100   -1.60563200   -0.38261000
 H                 -4.93724900   -2.43516400   -0.96627700
 C                 -3.18318500   -1.26957800   -0.43953000
 C                 -2.24056000   -1.96333800   -1.32844800
 C                 -2.55152100   -3.02775100   -2.18913500
 H                 -3.55554600   -3.43463200   -2.20592500
 C                 -1.57217700   -3.55738500   -3.02020400
 H                 -1.81088200   -4.38144400   -3.68566000
 C                 -0.28354600   -3.01724400   -2.99296100
 H                  0.50769000   -3.39473100   -3.63097600
 C                 -0.02969800   -1.97314800   -2.11382800
 H                  0.95276400   -1.51975000   -2.03830600
71 
 Complex 6a T1
 Ir                -0.61805100    0.07553800    0.16665400
 N                  1.41209100    0.17556900   -0.01920400
 C                 -0.09094500   -1.39490300    1.44067500
 N                 -0.76910000    1.59400300   -1.37999800
 N                 -0.95340100   -1.50955700   -1.28354000
 C                 -2.64667500   -0.20071400    0.32249100
 C                 -0.90435200   -2.14535500    2.29900400
 H                 -1.95947300   -1.89660100    2.36994500
 C                 -0.38995800   -3.18518700    3.08039400
 H                 -1.04233600   -3.73579900    3.75310500
 C                  0.97988600   -3.50242800    3.01400900
 H                  1.38387000   -4.29084300    3.64358400
 C                  1.82368700   -2.80471500    2.16699100
 H                  2.88342800   -3.03250600    2.16342900
 C                  1.31866100   -1.75875100    1.34241900
 C                  2.10177700   -0.99349700    0.43001100
 C                  3.47179200   -1.16785800   -0.00051400
 C                  4.15118200   -2.39758200   -0.03630100
 H                  3.62396900   -3.31001600    0.21639300
 C                  5.49615500   -2.46784600   -0.42565400
 H                  5.99752800   -3.43141000   -0.43603100
 C                  6.18311100   -1.31618400   -0.80152900
 H                  7.22751400   -1.36865800   -1.09404700
 C                  5.51392400   -0.08527100   -0.81217300
 H                  6.03882500    0.81734100   -1.11470100
 C                  4.16782300    0.00835400   -0.43327700
 C                  3.45999100    1.26571200   -0.46788600
 H                  4.02070800    2.15791700   -0.70950900
 C                  2.08133100    1.30602000   -0.28537400
 C                  1.23230000    2.60907100   -0.30562600
 C                  2.16141100    3.81612800   -0.50711500
 H                  2.71415300    3.73876300   -1.44549200
 H                  2.88773900    3.87408300    0.30511200
 H                  1.59587800    4.74970600   -0.52365800
 C                  0.48582500    2.68883700    1.06462100
 C                  0.65714700    3.79426800    1.91301100
 H                  1.26859700    4.63676600    1.61282600
 C                  0.05780000    3.83855300    3.17332700
 H                  0.20989400    4.70471300    3.81162000
 C                 -0.71493200    2.76198000    3.60773300
 H                 -1.16735800    2.77291400    4.59659200
 C                 -0.90508400    1.66668200    2.76408500
 H                 -1.50657700    0.82946800    3.10719800
 C                 -0.34298200    1.61281500    1.47602700
 C                  0.19424000    2.54463900   -1.45214200
 C                  0.21103300    3.43006000   -2.53673200
 H                  0.97465400    4.19051200   -2.61384800
 C                 -0.76022500    3.34320600   -3.53054700
 H                 -0.74342700    4.03409600   -4.36779400
 C                 -1.74698600    2.36597300   -3.43152500
 H                 -2.52866300    2.26127800   -4.17563100
 C                 -1.71103000    1.51115200   -2.34067500
 H                 -2.45156200    0.73117200   -2.21231800
 C                 -3.58235300    0.55765400    1.05324600
 H                 -3.23988000    1.42458000    1.60918000
 C                 -4.93653900    0.22200800    1.09970600
 H                 -5.62417500    0.82864700    1.68452700
 C                 -5.41456000   -0.89008300    0.39691000
 H                 -6.46693500   -1.15608900    0.43550800
 C                 -4.53144400   -1.64523300   -0.36887200
 H                 -4.91233700   -2.49339800   -0.93060800
 C                 -3.16829200   -1.30678900   -0.41906700
 C                 -2.21525200   -2.02231900   -1.28210600
 C                 -2.51571600   -3.12629600   -2.09500100
 H                 -3.51485700   -3.54469000   -2.09289600
 C                 -1.53046600   -3.68152500   -2.90186700
 H                 -1.76014500   -4.53757200   -3.52893000
 C                 -0.24800500   -3.12625800   -2.90148600
 H                  0.54645800   -3.52317400   -3.52329700
 C                 -0.00400900   -2.04052200   -2.07181000
 H                  0.97170100   -1.57050400   -2.01771900
71
 Complex 6b S0
 Ir                -0.57715900    0.02066100    0.15891800
 N                  1.42962400    0.13743900    0.01848200
 N                 -0.83799100    1.57463500   -1.32841000
 C                 -0.04982000   -1.47664600    1.38599900
 C                 -0.29207900    1.61542700    1.51931300
 N                 -2.63877600   -0.27864300    0.32076700
 C                 -0.89436800   -1.47981000   -1.26619700
 C                 -0.85287800   -2.21294100    2.27541500
 H                 -1.90715100   -1.96327900    2.36617300
 C                 -0.32527800   -3.24765200    3.04736000
 H                 -0.96933700   -3.79762200    3.72991700
 C                  1.03688700   -3.56530100    2.96785400
 H                  1.45667600   -4.34453000    3.59723400
 C                  1.86138800   -2.86200100    2.09557000
 H                  2.92136200   -3.08279100    2.09421300
 C                  1.33229400   -1.84241300    1.27825000
 C                  2.12187800   -0.96113400    0.40973200
 C                  3.48639900   -1.09776400   -0.01467600
 C                  4.21193100   -2.31944800    0.01225000
 H                  3.72245300   -3.22886400    0.33224900
 C                  5.51591300   -2.37724300   -0.43281500
 H                  6.04591000   -3.32475600   -0.42029100
 C                  6.16095700   -1.21906400   -0.92344800
 H                  7.19232200   -1.27621300   -1.25865700
 C                  5.47110900   -0.02965500   -1.00499500
 H                  5.94503400    0.85946200   -1.41162000
 C                  4.12010400    0.05367800   -0.58024800
 C                  3.38778900    1.26512400   -0.68534400
 H                  3.91400800    2.15345700   -1.00528900
 C                  2.04654500    1.29320100   -0.39087800
 C                  1.19691700    2.59279400   -0.34458000
 C                  2.12288000    3.79493300   -0.59791600
 H                  1.56645300    4.73209000   -0.54722100
 H                  2.91355800    3.83401700    0.15298800
 H                  2.59250500    3.73821700   -1.58233500
 C                  0.53318200    2.68089100    1.07570100
 C                 -0.79752000    1.69837200    2.83061500
 H                 -1.39508800    0.87341900    3.21578900
 C                 -0.55441500    2.79474600    3.66208800
 H                 -0.96468600    2.82138800    4.66944000
 C                  0.22414800    3.85125100    3.19111800
 H                  0.42186300    4.71690000    3.81792700
 C                  0.76957800    3.78834700    1.90603700
 H                  1.38484600    4.61830500    1.57884000
 C                  0.07983600    2.56592000   -1.41140500
 C                 -0.02597000    3.53062600   -2.42157800
 H                  0.70443200    4.32218800   -2.50445800
 C                 -1.07675200    3.48310400   -3.33281500
 H                 -1.15532700    4.23435500   -4.11255000
 C                 -2.01516800    2.46030500   -3.22719600
 H                 -2.85201400    2.37516400   -3.91147900
 C                 -1.85264500    1.52664300   -2.21531300
 H                 -2.54351600    0.70084100   -2.10485500
 C                 -3.45311700    0.46772500    1.09463700
 H                 -2.98262100    1.29471600    1.60848200
 C                 -4.80665400    0.20073100    1.23894500
 H                 -5.41229900    0.83342400    1.87801500
 C                 -5.34956900   -0.88712300    0.55201800
 H                 -6.40204200   -1.13532500    0.64825800
 C                 -4.52472000   -1.64270800   -0.27018500
 H                 -4.92961900   -2.47994000   -0.82592600
 C                 -3.16519300   -1.32390300   -0.39647900
 C                 -2.21672800   -1.99725300   -1.29283700
 C                 -2.57947000   -3.04860300   -2.15375900
 H                 -3.59276300   -3.44151300   -2.16193000
 C                 -1.63198100   -3.59785600   -3.01358000
 H                 -1.90866400   -4.41002400   -3.67986000
 C                 -0.32470100   -3.09433500   -3.01652100
 H                  0.41438000   -3.51749700   -3.69353100
 C                  0.03165400   -2.05480200   -2.15307300
 H                  1.05642600   -1.68747900   -2.16445900
71
 Complex 6b T1
 Ir                -0.57249700    0.01716400    0.13209900
 N                  1.38140200    0.18276800   -0.04228300
 N                 -0.83131500    1.55893200   -1.37711000
 C                 -0.03375500   -1.40666100    1.44177700
 C                 -0.34425000    1.62526000    1.49323000
 N                 -2.64359700   -0.30756500    0.29049400
 C                 -0.85717400   -1.54088000   -1.24163300
 C                 -0.83187000   -2.14534200    2.32101600
 H                 -1.89708600   -1.93415700    2.37458200
 C                 -0.28829800   -3.14361100    3.13836200
 H                 -0.92824000   -3.69618600    3.82146500
 C                  1.09048500   -3.42303800    3.08987700
 H                  1.51188700   -4.18045500    3.74530100
 C                  1.91974800   -2.72786800    2.22515100
 H                  2.98595700   -2.92451200    2.23170700
 C                  1.38444400   -1.72551100    1.36758000
 C                  2.12693500   -0.95826600    0.43073500
 C                  3.48783600   -1.10175500   -0.03209400
 C                  4.20467200   -2.30960500   -0.03993000
 H                  3.71497500   -3.22733400    0.26337800
 C                  5.53930000   -2.35147900   -0.46924300
 H                  6.07132200   -3.29839900   -0.45876700
 C                  6.17510500   -1.19553900   -0.91320400
 H                  7.21036600   -1.22642400   -1.23900400
 C                  5.46587600    0.01358700   -0.94622000
 H                  5.95122100    0.92059200   -1.29743400
 C                  4.13197700    0.07718700   -0.52604700
 C                  3.38650300    1.31302900   -0.56285300
 H                  3.91808200    2.21428600   -0.83364900
 C                  2.01429900    1.33434900   -0.33772000
 C                  1.15722000    2.62850800   -0.33941600
 C                  2.07174400    3.84073900   -0.57623000
 H                  1.50108600    4.77089200   -0.56367300
 H                  2.82995200    3.90262300    0.20595100
 H                  2.58308800    3.77191800   -1.53884300
 C                  0.45219700    2.71276100    1.05852300
 C                 -0.87722400    1.69028600    2.79261400
 H                 -1.45191000    0.84494000    3.16788600
 C                 -0.68705900    2.79744000    3.62363200
 H                 -1.11535700    2.81297000    4.62346400
 C                  0.06197600    3.87886100    3.16152300
 H                  0.21734600    4.75296100    3.78839800
 C                  0.63391300    3.83111600    1.88736000
 H                  1.22661800    4.67998200    1.56681400
 C                  0.07485000    2.56351500   -1.44200300
 C                 -0.01571100    3.51139600   -2.46903300
 H                  0.70499200    4.31284600   -2.54226000
 C                 -1.03925600    3.43377000   -3.40903600
 H                 -1.10606600    4.17296400   -4.20129700
 C                 -1.96678800    2.39934900   -3.31776200
 H                 -2.78117300    2.29374200   -4.02569100
 C                 -1.81916500    1.48041000   -2.29037000
 H                 -2.49711100    0.64223500   -2.18736700
 C                 -3.47896600    0.45594000    1.02478600
 H                 -3.02779400    1.30697500    1.51660300
 C                 -4.82963600    0.17361200    1.15903900
 H                 -5.45450800    0.81861900    1.76629600
 C                 -5.34498300   -0.94766800    0.50433400
 H                 -6.39474700   -1.20879600    0.59531300
 C                 -4.49823800   -1.72008000   -0.27831800
 H                 -4.88340100   -2.58334800   -0.80739600
 C                 -3.14153100   -1.38535600   -0.39771100
 C                 -2.17322600   -2.07308200   -1.26083200
 C                 -2.51327000   -3.15944900   -2.08773500
 H                 -3.52207000   -3.56288200   -2.09474500
 C                 -1.54964600   -3.72838000   -2.91507600
 H                 -1.80944000   -4.56731000   -3.55434300
 C                 -0.24786500   -3.21024800   -2.92252800
 H                  0.50378800   -3.64932900   -3.57480400
 C                  0.08701400   -2.13505900   -2.09593600
 H                  1.10592600   -1.75341500   -2.10888600
71
 Complex 6c S0
 Ir                -0.61261800   -0.00006800    0.13077900
 N                  1.41411500    0.18089100   -0.00015200
 C                  0.01978700   -1.51010400    1.42332000
 N                 -2.64281000   -0.33869200    0.29992900
 C                 -0.85805700   -1.48316800   -1.21719100
 C                 -0.70944800   -2.28832000    2.33760800
 H                 -1.77602700   -2.10342600    2.45685200
 C                 -0.10445500   -3.28676100    3.10560400
 H                 -0.69520200   -3.86589500    3.81228500
 C                  1.26908500   -3.52738500    2.98605000
 H                  1.75165300   -4.27684100    3.60685900
 C                  2.02593500   -2.78947100    2.07925800
 H                  3.09558700   -2.95623400    2.04176400
 C                  1.41040500   -1.80943000    1.27413200
 C                  2.14012900   -0.90012900    0.37278400
 C                  3.49578000   -1.00338500   -0.08792600
 C                  4.23858900   -2.21485900   -0.11041700
 H                  3.76773400   -3.13959000    0.19468400
 C                  5.53222600   -2.24032700   -0.58700900
 H                  6.07619000   -3.17948500   -0.61535600
 C                  6.14825000   -1.05814900   -1.05810300
 H                  7.17245900   -1.09007400   -1.41766700
 C                  5.43991400    0.12265200   -1.09209900
 H                  5.89126000    1.02906000   -1.48573000
 C                  4.09697400    0.17282400   -0.63755100
 C                  3.34128700    1.37278900   -0.69071600
 H                  3.84440900    2.28167000   -0.98945100
 C                  2.00088700    1.35909500   -0.38860300
 C                  1.11489200    2.63314600   -0.32615400
 C                  2.00655900    3.86553900   -0.55470400
 H                  1.42678300    4.78626600   -0.47352900
 H                  2.82274200    3.91288000    0.16932800
 H                  2.44217300    3.83930400   -1.55490100
 C                  0.49672000    2.69111800    1.10461200
 C                 -0.78206700    1.64270100    2.76359500
 H                 -1.35215500    0.75991700    3.02961300
 C                 -0.57959200    2.67319500    3.66945800
 H                 -1.00801200    2.61365600    4.66374400
 C                  0.18908300    3.75928000    3.26012000
 H                  0.37736400    4.59250300    3.93001200
 C                  0.73504000    3.75921100    1.97918000
 H                  1.34845300    4.59439600    1.67378500
 C                 -0.03702800    2.57837500   -1.37005700
 C                 -0.19570000    3.59060400   -2.33152800
 H                  0.48434200    4.43296500   -2.38253500
 C                 -1.23985200    3.53831600   -3.25746700
 H                 -1.34597800    4.32855200   -3.99618100
 C                 -2.13409000    2.46754400   -3.22702000
 H                 -2.94896600    2.41327000   -3.94614000
 C                 -1.97240800    1.46485500   -2.26913600
 H                 -2.67136200    0.63065300   -2.26520100
 C                 -3.48584900    0.41800200    1.03247100
 H                 -3.05059600    1.28655700    1.50911800
 C                 -4.83336100    0.12314500    1.16871900
 H                 -5.46375100    0.76523100    1.77359800
 C                 -5.34351400   -0.99964600    0.50988200
 H                 -6.39202000   -1.26600400    0.59916100
 C                 -4.49175300   -1.75943000   -0.27904800
 H                 -4.86797300   -2.61932400   -0.82074100
 C                 -3.13802300   -1.41263000   -0.39446300
 C                 -2.15439800   -2.06665400   -1.25421700
 C                 -2.44866700   -3.14732000   -2.10346600
 H                 -3.44276500   -3.58632100   -2.11578800
 C                 -1.46484100   -3.65853000   -2.94361600
 H                 -1.68884200   -4.49352600   -3.60114900
 C                 -0.18831900   -3.07908600   -2.94317200
 H                  0.57875400   -3.46520900   -3.61072700
 C                  0.10660800   -2.01024000   -2.09553100
 H                  1.10314900   -1.57729000   -2.11708600
 C                 -0.93288300    1.48874200   -1.31772300
 N                 -0.28429500    1.65792700    1.51196300
71
 Complex 6c T1
 Ir                -0.60435200   -0.00688900    0.09318400
 N                  1.36416400    0.20416000   -0.07691300
 C                  0.03141300   -1.43673500    1.47013300
 N                 -2.64468900   -0.35899100    0.29007300
 C                 -0.84179400   -1.52917600   -1.20380100
 C                 -0.69658700   -2.21362600    2.37764000
 H                 -1.76978700   -2.05097000    2.46819600
 C                 -0.08948300   -3.19609400    3.17018000
 H                 -0.68145200   -3.78191900    3.86913700
 C                  1.29712700   -3.41797300    3.06875000
 H                  1.77361600   -4.16045200    3.70360800
 C                  2.06479100   -2.68703000    2.17711900
 H                  3.13774600   -2.84276800    2.14476200
 C                  1.45543500   -1.70481400    1.34366800
 C                  2.14486200   -0.91800600    0.37696100
 C                  3.50054000   -1.02579800   -0.11189900
 C                  4.23971100   -2.21946700   -0.16174700
 H                  3.77143500   -3.15330800    0.12640600
 C                  5.56622300   -2.22455700   -0.61398000
 H                  6.11611500   -3.16101600   -0.63777500
 C                  6.17372100   -1.04467800   -1.03858100
 H                  7.20349100   -1.04866800   -1.38262900
 C                  5.44316200    0.15026600   -1.02834200
 H                  5.90476700    1.07518800   -1.36438900
 C                  4.11452700    0.17685000   -0.58474400
 C                  3.34321400    1.39530100   -0.57512600
 H                  3.85053500    2.31476000   -0.83077600
 C                  1.97158400    1.37802400   -0.34362700
 C                  1.08983300    2.65561500   -0.32841800
 C                  1.97742900    3.89001500   -0.55412600
 H                  1.39027100    4.80868300   -0.50926400
 H                  2.76857800    3.95663100    0.19551400
 H                  2.44648000    3.84478400   -1.53852600
 C                  0.44354600    2.72145700    1.08610600
 C                 -0.82108800    1.64390000    2.73564100
 H                 -1.36769100    0.74607300    3.00078300
 C                 -0.65809500    2.68492600    3.63760600
 H                 -1.09297700    2.61750200    4.62849000
 C                  0.07795700    3.79336400    3.22800300
 H                  0.23112500    4.63637800    3.89455300
 C                  0.63738400    3.80412900    1.95284600
 H                  1.22613900    4.65665800    1.64634200
 C                 -0.04241200    2.57452700   -1.39469200
 C                 -0.19386500    3.57582500   -2.36770900
 H                  0.48314500    4.42039400   -2.41824500
 C                 -1.22775900    3.51052900   -3.30463400
 H                 -1.32777700    4.29449700   -4.05071200
 C                 -2.12194500    2.43929900   -3.27661100
 H                 -2.92755600    2.37841800   -4.00513100
 C                 -1.96810700    1.44437200   -2.31020200
 H                 -2.66167300    0.60574600   -2.30562500
 C                 -3.49562700    0.40808000    1.00266000
 H                 -3.07047000    1.29327300    1.45756200
 C                 -4.83869400    0.10052500    1.14606900
 H                 -5.47783500    0.74912500    1.73439300
 C                 -5.33375300   -1.04639300    0.51642500
 H                 -6.37881500   -1.32323200    0.61344500
 C                 -4.47419500   -1.81684500   -0.25240200
 H                 -4.84065200   -2.69564300   -0.76959900
 C                 -3.12429300   -1.45624600   -0.37733100
 C                 -2.13522100   -2.11912500   -1.22282700
 C                 -2.41692800   -3.22840500   -2.03957000
 H                 -3.40723600   -3.67523900   -2.04203400
 C                 -1.42592900   -3.75726100   -2.85889700
 H                 -1.64193700   -4.61294300   -3.49189900
 C                 -0.15185200   -3.17144500   -2.87099100
 H                  0.62025300   -3.57385300   -3.52250600
 C                  0.13393400   -2.07536900   -2.05712700
 H                  1.12720100   -1.63638500   -2.08237400
 C                 -0.93744000    1.48195600   -1.35097800
 N                 -0.31060000    1.67043300    1.49033800
72
 Complex 8 S0
 N                 -1.44063700    0.17884700    0.05564100
 N                  0.14800300    1.92060500   -1.26555500
 N                  2.63132500   -0.21804900   -0.50043600
 C                 -0.08765800   -1.26140500   -1.58519400
 C                  0.67462500   -1.86222800   -2.59347000
 H                  1.73323900   -1.63645800   -2.67507100
 C                  0.08301400   -2.75356500   -3.49222500
 H                  0.68799600   -3.21552000   -4.26787600
 C                 -1.28252900   -3.04248700   -3.40778600
 H                 -1.74588700   -3.71163700   -4.12597200
 C                 -2.05807200   -2.45699000   -2.41128200
 H                 -3.12343600   -2.64787600   -2.40092400
 C                 -1.47454800   -1.58817900   -1.47004200
 C                 -2.20011900   -0.81141600   -0.45786400
 C                 -3.55861600   -0.93703600   -0.01450200
 C                 -4.34539600   -2.10701000   -0.18607100
 H                 -3.91091800   -2.98990400   -0.63477800
 C                 -5.64003700   -2.15831900    0.28613100
 H                 -6.21910300   -3.06853600    0.16612600
 C                 -6.21324300   -1.04518100    0.94186200
 H                 -7.23820600   -1.09728800    1.29609400
 C                 -5.46307800    0.08921500    1.16136900
 H                 -5.88103200    0.93695700    1.69647200
 C                 -4.11923600    0.16072800    0.71640700
 C                 -3.31426000    1.30088800    0.98382000
 H                 -3.76541900    2.16227300    1.45894800
 C                 -1.98057600    1.27901900    0.67489400
 C                 -1.00412400    2.45505900    0.86239000
 C                 -1.67360600    3.63320700    1.59522500
 H                 -1.97233600    3.31701900    2.59710100
 H                 -2.55825700    4.00304200    1.07163500
 H                 -0.96047400    4.45441000    1.69997500
 C                  0.20291100    2.01570700    1.71837500
 C                  1.49393300    2.51731000    1.47956000
 H                  1.66988600    3.18125300    0.63981200
 C                  2.55876600    2.17732200    2.31998000
 H                  3.54893400    2.57239700    2.11372300
 C                  2.34803400    1.34110400    3.41512300
 H                  3.17532300    1.07471900    4.06588600
 C                  1.06449700    0.84741000    3.67204000
 H                  0.89154100    0.19387600    4.52137300
 C                  0.00396700    1.18020800    2.83429900
 H                 -0.98690700    0.78749200    3.03868600
 C                 -0.56068200    2.84819800   -0.56945200
 C                 -0.90117400    4.06175300   -1.16566600
 H                 -1.44939400    4.81037600   -0.61004300
 C                 -0.53560100    4.31308900   -2.48849500
 H                 -0.79983700    5.25656500   -2.95518400
 C                  0.15835900    3.33847200   -3.19923200
 H                  0.44670000    3.48127900   -4.23451000
 C                  0.48061800    2.15457500   -2.54705000
 H                  1.01377800    1.35641300   -3.05116700
 C                  0.90838000   -1.61316200    0.92162500
 C                 -0.03016300   -2.30507500    1.70152800
 H                 -1.07056300   -1.99421600    1.69856000
 C                  0.34983600   -3.38760400    2.49924500
 H                 -0.39616700   -3.90312200    3.09888600
 C                  1.68344700   -3.80890100    2.53449700
 H                  1.97692500   -4.64824500    3.15767000
 C                  2.63675700   -3.14321800    1.76874500
 H                  3.67208300   -3.46810100    1.80846000
 C                  2.25605200   -2.05632200    0.96539000
 C                  3.19605800   -1.28112700    0.14969000
 C                  4.56473000   -1.53929500    0.00375800
 H                  5.00811100   -2.38913800    0.50847900
 C                  5.34880100   -0.71162000   -0.78954100
 H                  6.40890800   -0.91307900   -0.90625900
 C                  4.75800800    0.38020400   -1.43007300
 H                  5.33231800    1.05634400   -2.05284300
 C                  3.39831400    0.59015300   -1.25813900
 H                  2.89365900    1.42280300   -1.73105100
 Ir                 0.56999200    0.02032700   -0.23193500
72
 Complex 8 T1
 N                 -1.39145800    0.16834900    0.14541600
 N                  0.13811600    1.93389600   -1.23564000
 N                  2.63632200   -0.20956600   -0.51190000
 C                 -0.09507900   -1.20257800   -1.60697500
 C                  0.67326300   -1.81985100   -2.59443300
 H                  1.74107100   -1.63111600   -2.64264400
 C                  0.07537600   -2.66995300   -3.53147600
 H                  0.67971100   -3.12794600   -4.30890900
 C                 -1.31048400   -2.92406500   -3.47697800
 H                 -1.76758900   -3.56945900   -4.22135600
 C                 -2.09747000   -2.35261400   -2.49535700
 H                 -3.16646700   -2.52988300   -2.49086100
 C                 -1.51732400   -1.49541400   -1.51451200
 C                 -2.20300200   -0.85404200   -0.45792600
 C                 -3.56675900   -0.99264700    0.00756000
 C                 -4.33941600   -2.15266500   -0.13530700
 H                 -3.90005900   -3.04530700   -0.56423100
 C                 -5.67277500   -2.18616400    0.30402700
 H                 -6.25013800   -3.09656700    0.17463500
 C                 -6.24940400   -1.07192100    0.90645100
 H                 -7.28187300   -1.09836700    1.23983300
 C                 -5.48262600    0.08491700    1.09345400
 H                 -5.91636800    0.95768800    1.57391200
 C                 -4.14864000    0.13785300    0.66677400
 C                 -3.33594100    1.30375700    0.88987500
 H                 -3.79335500    2.18071000    1.32833100
 C                 -1.96356100    1.27071300    0.65238200
 C                 -1.00926400    2.45883400    0.88932000
 C                 -1.69771800    3.61709600    1.63399200
 H                 -2.02342000    3.27318300    2.61835500
 H                 -2.56830600    4.00172600    1.09759900
 H                 -0.98837800    4.43534700    1.77993400
 C                  0.19206400    2.01140100    1.74901600
 C                  1.48546300    2.50926200    1.51525500
 H                  1.66418600    3.18541600    0.68599700
 C                  2.54987200    2.14977100    2.34836700
 H                  3.54179700    2.54299800    2.14720400
 C                  2.33719100    1.29581100    3.42942700
 H                  3.16436500    1.01378600    4.07371300
 C                  1.05195600    0.80354600    3.67986000
 H                  0.87755200    0.13436900    4.51660700
 C                 -0.00818700    1.15511300    2.84914100
 H                 -1.00000300    0.76108600    3.04709300
 C                 -0.55296400    2.86733000   -0.53145700
 C                 -0.86627800    4.09512000   -1.11178500
 H                 -1.39897600    4.84802700   -0.54663100
 C                 -0.49170500    4.35389500   -2.43081900
 H                 -0.73280800    5.30895100   -2.88632900
 C                  0.17987200    3.37171600   -3.15271700
 H                  0.47231800    3.52045900   -4.18592600
 C                  0.47561900    2.17335200   -2.51377400
 H                  0.99178000    1.36894400   -3.02600000
 C                  0.93233500   -1.63203600    0.92074500
 C                  0.00241700   -2.33476600    1.69975300
 H                 -1.03473400   -2.01386400    1.71980600
 C                  0.39113200   -3.44107900    2.45835300
 H                 -0.34560500   -3.96834800    3.05888300
 C                  1.72237200   -3.87268900    2.45117300
 H                  2.02186100   -4.73245000    3.04270000
 C                  2.66548100   -3.19301400    1.68571400
 H                  3.69770100   -3.52881800    1.69393500
 C                  2.27844200   -2.08014600    0.92113300
 C                  3.20627200   -1.29068000    0.10483200
 C                  4.57227300   -1.54782300   -0.06575300
 H                  5.02132400   -2.41163100    0.40914500
 C                  5.34812800   -0.69921000   -0.84477200
 H                  6.40605800   -0.89999200   -0.98046900
 C                  4.75344100    0.41320600   -1.44543500
 H                  5.32275200    1.10599400   -2.05419900
 C                  3.39646400    0.62038500   -1.25331500
 H                  2.88799800    1.46596200   -1.69837800
 Ir                 0.57028200    0.01327300   -0.20194500
74
 Complex 9b S0
 N                 -1.38201200    0.35674300   -0.10480000
 N                  0.93542800    1.29382800    1.56995300
 N                  2.65459400   -0.32981300   -0.37924700
 C                  0.02433000   -1.05537100   -1.74503200
 C                  0.80294200   -1.65300600   -2.75230400
 H                  1.87482600   -1.47198700   -2.76909700
 C                  0.22928300   -2.46317000   -3.73183500
 H                  0.85539900   -2.90993400   -4.50100200
 C                 -1.15417800   -2.68447200   -3.74569300
 H                 -1.60630900   -3.28399800   -4.53037100
 C                 -1.95605500   -2.11248400   -2.76337000
 H                 -3.02878900   -2.24496000   -2.82771600
 C                 -1.38344100   -1.32562600   -1.74330700
 C                 -2.13708100   -0.58144200   -0.72810800
 C                 -3.52010400   -0.70112900   -0.36312800
 C                 -4.32382700   -1.83845400   -0.64710600
 H                 -3.88737900   -2.69859500   -1.13598100
 C                 -5.64033800   -1.89211600   -0.24010800
 H                 -6.23117000   -2.77861900   -0.44980800
 C                 -6.22071400   -0.81271300    0.46439900
 H                 -7.26252800   -0.86310600    0.76680300
 C                 -5.45585200    0.28427200    0.79473700
 H                 -5.88071300    1.10433200    1.36694000
 C                 -4.09037200    0.35436300    0.41640000
 C                 -3.27809800    1.45887600    0.78497400
 H                 -3.74961700    2.29901400    1.27514500
 C                 -1.92839300    1.44344100    0.53006100
 C                 -0.98390600    2.65027900    0.78274300
 C                 -1.82840400    3.84247200    1.26476000
 H                 -1.20307200    4.72111700    1.43059000
 H                 -2.58189300    4.10354200    0.51995300
 H                 -2.34264100    3.61568700    2.20110600
 C                 -0.25703700    2.98331300   -0.56830000
 C                  0.50836800    1.97507100   -1.20932200
 C                  1.07245800    2.29589900   -2.45887800
 H                  1.62403700    1.52799600   -2.99939500
 C                  0.94400800    3.56002900   -3.04019900
 H                  1.39727300    3.76825500   -4.00721600
 C                  0.22443100    4.55014200   -2.37244600
 H                  0.11601900    5.54221400   -2.80294700
 C                 -0.37816600    4.25754100   -1.14612900
 H                 -0.94666300    5.04401200   -0.66374300
 C                  0.08394100    2.30869200    1.84588700
 C                  0.21181800    3.01811700    3.04707200
 H                 -0.46829700    3.82253100    3.28648700
 C                  1.22153900    2.69677600    3.94960300
 H                  1.31819900    3.25085400    4.87811400
 C                  2.09694200    1.65919000    3.64131300
 H                  2.90206300    1.36889800    4.30715300
 C                  1.91234000    0.98300900    2.44518300
 H                  2.55423600    0.15703000    2.16803500
 C                  0.74806700   -1.67750400    0.86818600
 C                 -0.26567900   -2.34738000    1.57005900
 H                 -1.26229400   -1.90915800    1.60540000
 C                 -0.05580100   -3.57065700    2.22172200
 C                 -1.16680800   -4.24451000    2.98916400
 H                 -2.14896400   -3.87160500    2.68235300
 H                 -1.15316600   -5.33042900    2.84476400
 H                 -1.06849600   -4.06317600    4.06754600
 C                  1.22401700   -4.15223500    2.16451000
 H                  1.40419700   -5.10431900    2.65782400
 C                  2.25827400   -3.51969900    1.48411500
 H                  3.23687700   -3.99224400    1.45484900
 C                  2.02794700   -2.28952800    0.84239800
 C                  3.06673400   -1.53359900    0.13716800
 C                  4.40572600   -1.92965000    0.00190000
 H                  4.71966500   -2.88687200    0.40076600
 C                  5.32262400   -1.10016200   -0.62845800
 H                  6.35852900   -1.40806600   -0.73227000
 C                  4.89424700    0.13806100   -1.11306400
 H                  5.57514400    0.82926500   -1.59690800
 C                  3.55841700    0.48119500   -0.96632000
 H                  3.17607600    1.42727500   -1.32466400
 Ir                 0.61517100    0.10720400   -0.21913700
74
 Complex 9b T1  
 N                 -1.32120700    0.41381200   -0.04059100
 N                  0.94318200    1.26587200    1.60995400
 N                  2.65358300   -0.41314100   -0.34142200
 C                  0.00644100   -0.98984100   -1.77213600
 C                  0.77050400   -1.61746600   -2.76132800
 H                  1.85124000   -1.49916400   -2.75095800
 C                  0.17340800   -2.38593200   -3.76751200
 H                  0.78796600   -2.85423400   -4.53206700
 C                 -1.22549300   -2.54190600   -3.80102600
 H                 -1.68561100   -3.11917400   -4.59851000
 C                 -2.02377800   -1.95113800   -2.83557100
 H                 -3.10218400   -2.04422800   -2.90008000
 C                 -1.43629900   -1.18250100   -1.79119600
 C                 -2.14402800   -0.53996300   -0.74119100
 C                 -3.52719300   -0.64660100   -0.33943000
 C                 -4.33947900   -1.76900800   -0.57039900
 H                 -3.91466200   -2.65401600   -1.02925900
 C                 -5.68733100   -1.77260200   -0.18278100
 H                 -6.29442700   -2.65172100   -0.37901800
 C                 -6.24202600   -0.66578500    0.45405600
 H                 -7.28753700   -0.66565200    0.74701200
 C                 -5.43785700    0.44989800    0.72713600
 H                 -5.85927500    1.31492500    1.23280900
 C                 -4.08831100    0.47251100    0.35425100
 C                 -3.24001800    1.60303600    0.64874700
 H                 -3.70054600    2.47999300    1.08140900
 C                 -1.86180500    1.53636900    0.46839400
 C                 -0.89145200    2.71154800    0.76321000
 C                 -1.70187200    3.93488300    1.21999900
 H                 -1.04837300    4.78604500    1.41861200
 H                 -2.41140600    4.23127800    0.44579300
 H                 -2.26530900    3.72244700    2.13113300
 C                 -0.11251300    3.00999900   -0.56401900
 C                  0.59914700    1.96101700   -1.19557000
 C                  1.19979100    2.24011800   -2.43601500
 H                  1.71240200    1.43878700   -2.96598800
 C                  1.15656800    3.50954600   -3.01868300
 H                  1.63458800    3.68873500   -3.97936200
 C                  0.49182500    4.54248400   -2.35914600
 H                  0.45217600    5.53935000   -2.79019100
 C                 -0.14543700    4.28911500   -1.14163200
 H                 -0.67039400    5.10879500   -0.66513200
 C                  0.12424500    2.31507100    1.85988900
 C                  0.24245500    3.01164900    3.06932900
 H                 -0.41109700    3.84270500    3.29154100
 C                  1.20824200    2.64272800    4.00138400
 H                  1.29741300    3.18791600    4.93587500
 C                  2.05033600    1.57086800    3.71749500
 H                  2.81869400    1.24413500    4.40918000
 C                  1.87632300    0.90719000    2.51299000
 H                  2.48757700    0.05271200    2.25144200
 C                  0.67382900   -1.72841900    0.84734100
 C                 -0.37569200   -2.38441000    1.50784500
 H                 -1.35638700   -1.91251100    1.53830700
 C                 -0.21814900   -3.63519100    2.11940900
 C                 -1.36654400   -4.29772700    2.83945900
 H                 -2.32899600   -3.88662100    2.51968200
 H                 -1.38014900   -5.37885900    2.66335200
 H                 -1.28989700   -4.15012200    3.92470200
 C                  1.04348100   -4.25610600    2.06600300
 H                  1.18251400   -5.22939800    2.53024000
 C                  2.11056500   -3.63736800    1.42614900
 H                  3.07291500   -4.14160900    1.39778600
 C                  1.93383300   -2.37956900    0.82062800
 C                  3.01042100   -1.64333700    0.15268000
 C                  4.33858800   -2.08079800    0.03529300
 H                  4.61264700   -3.05753600    0.41539900
 C                  5.29562200   -1.26612400   -0.55228300
 H                  6.32258700   -1.60648500   -0.64197000
 C                  4.92154700   -0.00064300   -1.01251600
 H                  5.63664600    0.67835400   -1.46288300
 C                  3.59583800    0.38410900   -0.88594800
 H                  3.25215400    1.35074000   -1.22884800
 Ir                 0.61570700    0.09091400   -0.19357700
74
 Complex 9c S0
 N                  1.35518500    0.41098600    0.08113700
 N                 -0.53898400    1.98810400    1.21815400
 N                 -2.65351300   -0.42997900    0.34901800
 C                  0.05401300   -1.09900200    1.76909300
 C                 -0.64350300   -1.75315700    2.79792500
 H                 -1.72639900   -1.64962300    2.85047900
 C                  0.01196500   -2.52620300    3.75999600
 H                 -0.55632600   -3.01293800    4.54988500
 C                  1.40517000   -2.65621400    3.72448700
 H                  1.92349800   -3.22513000    4.49104000
 C                  2.13336500   -2.03743800    2.71138700
 H                  3.21421400   -2.10673100    2.73288400
 C                  1.47007000   -1.29045000    1.71669400
 C                  2.15499000   -0.50770300    0.67367100
 C                  3.52949800   -0.57904500    0.26653900
 C                  4.36623800   -1.70635500    0.48845100
 H                  3.96062700   -2.59236200    0.95805500
 C                  5.67123700   -1.71338100    0.04321700
 H                  6.28863400   -2.59215500    0.20251200
 C                  6.20521100   -0.59427400   -0.63631600
 H                  7.23895100   -0.60828500   -0.96870900
 C                  5.40664400    0.49519700   -0.90651100
 H                  5.79586900    1.34474200   -1.46057700
 C                  4.05045600    0.51718600   -0.49076400
 C                  3.20005600    1.61327300   -0.79107200
 H                  3.63567600    2.48833400   -1.25250800
 C                  1.85478100    1.53791000   -0.52079200
 C                  0.85991700    2.71085700   -0.73502100
 C                  1.65180600    3.95340000   -1.17669300
 H                  2.13588900    3.77372900   -2.13813800
 H                  0.99221600    4.81438900   -1.29560200
 H                  2.42559400    4.21535900   -0.45184900
 C                 -0.23400600    2.34449500   -1.77897300
 C                 -1.03570800    1.20801500   -1.53336800
 C                 -2.02677100    0.90368300   -2.48837600
 H                 -2.65354600    0.02750000   -2.33527700
 C                 -2.22982100    1.67898300   -3.63146200
 H                 -3.00579500    1.41033200   -4.34550400
 C                 -1.42714900    2.79864400   -3.85307100
 H                 -1.56622700    3.41416500   -4.73806100
 C                 -0.43366800    3.12767600   -2.92822400
 H                  0.17556600    4.00119200   -3.12947000
 C                  0.17281200    2.98796800    0.63754500
 C                  0.27934600    4.22355100    1.28894900
 H                  0.83639800    5.03451700    0.84290100
 C                 -0.32650800    4.42503500    2.52638400
 H                 -0.24014000    5.38664200    3.02270500
 C                 -1.02224400    3.37523000    3.11944100
 H                 -1.49297000    3.47296000    4.09136000
 C                 -1.09436500    2.17331300    2.43104800
 H                 -1.60063600    1.31136300    2.85014400
 C                 -0.69289700   -1.67308700   -0.84125700
 C                  0.36693700   -2.27375300   -1.54308800
 H                  1.32552700   -1.76386400   -1.59646400
 C                  0.23838600   -3.51441200   -2.17704700
 C                  1.39519900   -4.12623600   -2.92887200
 H                  1.20478000   -4.13349400   -4.00958700
 H                  2.32359800   -3.57303600   -2.75813400
 H                  1.55987900   -5.16751500   -2.62812500
 C                 -0.99872600   -4.18513600   -2.11603800
 H                 -1.11075300   -5.15127900   -2.60197400
 C                 -2.07452800   -3.61553700   -1.44843400
 H                 -3.02381000   -4.14416100   -1.42048200
 C                 -1.93203900   -2.36678100   -0.81760000
 C                 -3.01467200   -1.65782000   -0.14529000
 C                 -4.34011800   -2.10134900   -0.02245800
 H                 -4.61048100   -3.07848300   -0.40545100
 C                 -5.29673100   -1.29004100    0.56975000
 H                 -6.32300700   -1.63101700    0.66405300
 C                 -4.92194100   -0.02099700    1.02301700
 H                 -5.63824900    0.66100600    1.46718900
 C                 -3.59843500    0.36767100    0.88811000
 H                 -3.26615600    1.34717000    1.20661700
 Ir                -0.65151800    0.06520300    0.18854600
74
 Complex 9c T1
 N                  1.30210600    0.42739200   -0.00122400
 N                 -0.58040800    1.98081900    1.20928400
 N                 -2.65279900   -0.46716300    0.33160400
 C                  0.06179200   -1.03649000    1.78219500
 C                 -0.62850400   -1.70573700    2.79800500
 H                 -1.71503400   -1.63548200    2.83120900
 C                  0.03292200   -2.46770600    3.76993900
 H                 -0.53125500   -2.97351700    4.54971100
 C                  1.43674100   -2.56999600    3.74259300
 H                  1.95228600   -3.13848500    4.51226000
 C                  2.17032400   -1.93856300    2.75155400
 H                  3.25366000   -1.99284800    2.77069500
 C                  1.50784500   -1.18260500    1.74179100
 C                  2.16096500   -0.51563500    0.66655400
 C                  3.53755800   -0.58142900    0.23300400
 C                  4.37449200   -1.69689300    0.40144300
 H                  3.97348200   -2.60759300    0.83093700
 C                  5.71338800   -1.65747700   -0.01084200
 H                  6.34100000   -2.53193500    0.13528200
 C                  6.23546300   -0.51275200   -0.61001100
 H                  7.27487700   -0.48077900   -0.92220000
 C                  5.40696500    0.59709400   -0.81983500
 H                  5.80193700    1.49096000   -1.29575900
 C                  4.06394900    0.57662400   -0.42129500
 C                  3.18643200    1.69900900   -0.64786900
 H                  3.61905600    2.60504700   -1.04808400
 C                  1.81205000    1.58763400   -0.46105100
 C                  0.81441800    2.74971800   -0.71473700
 C                  1.59074500    4.00669900   -1.13769000
 H                  2.11709700    3.83066100   -2.07740700
 H                  0.91603500    4.85128800   -1.28719300
 H                  2.32816900    4.29166500   -0.38443300
 C                 -0.24821600    2.35572400   -1.78396800
 C                 -1.04209600    1.20719100   -1.56083200
 C                 -2.01476800    0.88972900   -2.52878000
 H                 -2.63068800    0.00439700   -2.38444400
 C                 -2.20596400    1.66317300   -3.67444900
 H                 -2.96499500    1.38733000   -4.40332200
 C                 -1.40838900    2.78964400   -3.88076000
 H                 -1.53747800    3.40286300   -4.76873200
 C                 -0.43522900    3.13231000   -2.93902100
 H                  0.16763400    4.01198300   -3.13141000
 C                  0.09239300    3.00922500    0.63937100
 C                  0.13522700    4.24831400    1.29030400
 H                  0.65821700    5.08415900    0.84858400
 C                 -0.49068200    4.41755100    2.52263500
 H                 -0.45506600    5.38122900    3.02110500
 C                 -1.14055500    3.33495500    3.10935100
 H                 -1.62210200    3.40908500    4.07793100
 C                 -1.15420100    2.13302900    2.41708900
 H                 -1.62674200    1.24787900    2.82748800
 C                 -0.66523300   -1.70967700   -0.83607400
 C                  0.40894800   -2.31191400   -1.51294500
 H                  1.35804900   -1.78655400   -1.57461200
 C                  0.30155600   -3.57437300   -2.10456300
 C                  1.46968600   -4.19033900   -2.83443600
 H                  1.29070600   -4.21260000   -3.91691700
 H                  2.39260400   -3.62928800   -2.66070900
 H                  1.63554300   -5.22631700   -2.51732600
 C                 -0.92524700   -4.26264300   -2.02269000
 H                 -1.01977500   -5.24618300   -2.47608100
 C                 -2.01244000   -3.69085200   -1.37715200
 H                 -2.95124300   -4.23599400   -1.33060300
 C                 -1.89484700   -2.41857300   -0.78858300
 C                 -2.98843000   -1.71361600   -0.13164600
 C                 -4.30669500   -2.17743600    0.00020800
 H                 -4.55997000   -3.16869100   -0.35681900
 C                 -5.27755100   -1.36637300    0.56759100
 H                 -6.29790400   -1.72262200    0.66898500
 C                 -4.92796000   -0.07770100    0.98679900
 H                 -5.65839500    0.60226700    1.41034700
 C                 -3.61199200    0.33048100    0.84534100
 H                 -3.29673700    1.32354300    1.13877200
 Ir                -0.64291400    0.05014600    0.14721900
75
 Complex 10 S0
 N                  1.41279500    0.30755500   -0.04416300
 N                 -0.25982200    2.26340400    0.81204000
 N                 -2.63267900   -0.10347300    0.63223500
 C                  0.11528300   -0.74173800    1.90789400
 C                 -0.63347700   -1.11867800    3.02973300
 H                 -1.70192600   -0.92884500    3.05333200
 C                 -0.01555400   -1.74124600    4.11633400
 H                 -0.60992900   -2.03105400    4.97890900
 C                  1.36248400   -1.97891900    4.10500600
 H                  1.84601200   -2.43501400    4.96316900
 C                  2.12378800   -1.61421300    2.99841700
 H                  3.19576000   -1.75453900    3.03822900
 C                  1.51587100   -1.02321600    1.87410300
 C                  2.21497500   -0.48239000    0.70110900
 C                  3.58581200   -0.63605400    0.30744800
 C                  4.43573700   -1.67296200    0.77617500
 H                  4.04425300   -2.43731900    1.43330800
 C                  5.74224800   -1.76058200    0.34476400
 H                  6.37108900   -2.57139200    0.69900100
 C                  6.26416000   -0.81619600   -0.56794000
 H                  7.29912400   -0.89078500   -0.88721000
 C                  5.45354000    0.17532900   -1.07564400
 H                  5.83492500    0.88422000   -1.80459500
 C                  4.09747300    0.27412600   -0.67421000
 C                  3.23544000    1.26134000   -1.22447700
 H                  3.64580400    2.00058400   -1.89988100
 C                  1.89982400    1.24519600   -0.92129000
 C                  0.86705200    2.29043600   -1.39348500
 C                  1.48971700    3.27139400   -2.40644300
 H                  1.80252400    2.72393600   -3.29843200
 H                  2.35854400    3.79634500   -2.00197900
 H                  0.74401700    4.01035500   -2.70895900
 C                 -0.32117400    1.60264300   -2.10630500
 C                 -1.63912700    2.08411200   -1.99048400
 H                 -1.85903400    2.91390800   -1.32731300
 C                 -2.67504600    1.50472200   -2.73040300
 H                 -3.68556300    1.88739000   -2.62349100
 C                 -2.41095300    0.44973700   -3.60230900
 H                 -3.21650100   -0.00034200   -4.17438400
 C                 -1.10205100   -0.02503200   -3.73955400
 H                 -0.88735100   -0.84686200   -4.41562300
 C                 -0.06951900    0.54657700   -3.00295800
 H                  0.94318500    0.17098900   -3.11206600
 C                  0.40578900    3.01458900   -0.10382200
 C                  0.68853000    4.35435400    0.16229700
 H                  1.20296800    4.96287800   -0.56868700
 C                  0.30910300    4.91619300    1.38140700
 H                  0.52811100    5.95837200    1.59050500
 C                 -0.33863900    4.12309400    2.32415900
 H                 -0.63396500    4.51078500    3.29259200
 C                 -0.60193500    2.79870400    1.99782000
 H                 -1.09286700    2.12917700    2.69553900
 C                 -0.86539700   -1.71836600   -0.45312400
 C                  0.09792500   -2.52737400   -1.06584500
 H                  1.12637200   -2.18232100   -1.13366100
 C                 -0.22105000   -3.77512300   -1.62440300
 C                 -1.54876800   -4.22496900   -1.55660500
 H                 -1.81358800   -5.18609500   -1.98869400
 C                 -2.53049500   -3.44778600   -0.94904600
 H                 -3.55406300   -3.81057700   -0.92198600
 C                 -2.19850400   -2.20167200   -0.39770600
 C                 -3.16575200   -1.29379400    0.21782900
 C                 -4.53408700   -1.54280000    0.38502500
 H                 -4.94747200   -2.48993100    0.05981200
 C                 -5.35180300   -0.57983700    0.96068300
 H                 -6.41251300   -0.77056800    1.08943300
 C                 -4.79346500    0.63589200    1.36459400
 H                 -5.39404600    1.41981100    1.81136100
 C                 -3.43341300    0.83187100    1.18072800
 H                 -2.95753000    1.75937600    1.47101200
 Ir                -0.58550200    0.14759900    0.29276600
 C                  0.85244700   -4.61288100   -2.27295900
 H                  1.48934000   -5.08880400   -1.51664400
 H                  0.42639600   -5.40711900   -2.89274200
 H                  1.50759600   -4.00095500   -2.90271300
75
 Complex 10 T1
 N                 -1.36011600    0.30880900    0.10574200
 N                  0.28265900    2.27482800   -0.80691500
 N                  2.64098400   -0.12681600   -0.62656600
 C                 -0.10414200   -0.69107700   -1.90968200
 C                  0.65595800   -1.13025600   -2.99498100
 H                  1.73287200   -0.99529000   -2.98954500
 C                  0.03899200   -1.73546800   -4.09464000
 H                  0.63860700   -2.05611900   -4.94154100
 C                 -1.35894700   -1.91921900   -4.11114300
 H                 -1.83017300   -2.37204300   -4.97858200
 C                 -2.13878000   -1.52223000   -3.04152000
 H                 -3.21461700   -1.64019900   -3.08772400
 C                 -1.53946800   -0.92438500   -1.89379700
 C                 -2.21025500   -0.50238100   -0.72281100
 C                 -3.58376500   -0.67939600   -0.30427100
 C                 -4.40837400   -1.73335400   -0.72096100
 H                 -4.00467500   -2.52175500   -1.34493800
 C                 -5.74824000   -1.80332700   -0.30858100
 H                 -6.36644000   -2.62688500   -0.65311400
 C                 -6.27927900   -0.83579200    0.53918100
 H                 -7.31763400   -0.88733700    0.85063100
 C                 -5.45968300    0.20153800    1.00218400
 H                 -5.86003100    0.95374200    1.67621300
 C                 -4.11763500    0.28803200    0.60733300
 C                 -3.25180000    1.32413300    1.10806200
 H                 -3.67176100    2.09068900    1.74575300
 C                 -1.87969900    1.28207600    0.86867600
 C                 -0.86400500    2.32838700    1.38171400
 C                 -1.50785300    3.30995500    2.37793600
 H                 -1.85377600    2.76178200    3.25725400
 H                 -2.35956600    3.84259100    1.94803000
 H                 -0.76689700    4.04283900    2.70607500
 C                  0.30867400    1.63105300    2.11671900
 C                  1.63336300    2.09671000    2.01034800
 H                  1.86810300    2.92247200    1.34724700
 C                  2.65575200    1.50722500    2.76090900
 H                  3.67134800    1.87841500    2.66252200
 C                  2.37140400    0.45760600    3.63304300
 H                  3.16628700    0.00068300    4.21443100
 C                  1.05609700   -0.00183100    3.75963000
 H                  0.82560600   -0.81880200    4.43628500
 C                  0.03654400    0.57924900    3.01199400
 H                 -0.98090000    0.21409400    3.11210900
 C                 -0.37805400    3.04221200    0.09725100
 C                 -0.64209800    4.38257400   -0.18236200
 H                 -1.15212600    5.00508000    0.54002500
 C                 -0.25044500    4.92581200   -1.40642400
 H                 -0.45588100    5.96817900   -1.62799800
 C                  0.39067600    4.11497000   -2.33824700
 H                  0.69469500    4.48834000   -3.30959400
 C                  0.63749300    2.79130400   -1.99590300
 H                  1.12581600    2.10848800   -2.68277700
 C                  0.85041400   -1.73930200    0.44288600
 C                 -0.12648300   -2.54073600    1.04763300
 H                 -1.14822800   -2.17804600    1.11716900
 C                  0.17737600   -3.79694900    1.58785000
 C                  1.50077700   -4.26595200    1.50383600
 H                  1.75158400   -5.23817200    1.91980200
 C                  2.49002300   -3.49668500    0.90500300
 H                  3.50725100   -3.87503200    0.86375400
 C                  2.17525300   -2.23450500    0.37413900
 C                  3.15371500   -1.33320700   -0.23205900
 C                  4.51828600   -1.60074400   -0.40091400
 H                  4.91582900   -2.56047500   -0.09343400
 C                  5.35278900   -0.63836400   -0.95257400
 H                  6.41091600   -0.84289400   -1.08109400
 C                  4.81590300    0.59523700   -1.33167100
 H                  5.43135700    1.37882900   -1.75817100
 C                  3.45863200    0.80872800   -1.14997500
 H                  2.99824400    1.74918700   -1.42275000
 Ir                 0.59033400    0.14311200   -0.26569500
 C                 -0.87943600   -4.62233500    2.27759500
 H                 -0.86185000   -5.66161800    1.93207600
 H                 -0.71062200   -4.64370800    3.36167600
 H                 -1.88181400   -4.22026200    2.10447200
        
